# Supplementary material for: Wnt induces FZD5/8 endocytosis and degradation and the involvement of RSPO-ZNRF3/RNF43 and DVL
Source: eLife. 2025 Oct 10;14:RP103996. doi: 10.7554/eLife.103996 (PMC12513720; doi:10.7554/eLife.103996)
Supplement: Figure 1—source data 1. [file elife-103996-fig1-data1.zip]

Archive with 13 entries (11 files):
- elife-103996-fig1-data1-v1/Figure 1B/
- elife-103996-fig1-data1-v1/Figure 1B/Actin(FZD1-3).tif
- elife-103996-fig1-data1-v1/Figure 1B/Actin(FZD4 FZD7 FZD8).tif
- elife-103996-fig1-data1-v1/Figure 1B/Actin(FZD5-6).tif
- elife-103996-fig1-data1-v1/Figure 1B/Actin(FZD9-10).tif
- elife-103996-fig1-data1-v1/Figure 1B/V5(FZD1-3).tif
- elife-103996-fig1-data1-v1/Figure 1B/V5(FZD4 FZD7).tif
- elife-103996-fig1-data1-v1/Figure 1B/V5(FZD5-6).tif
- elife-103996-fig1-data1-v1/Figure 1B/V5(FZD8).tif
- elife-103996-fig1-data1-v1/Figure 1B/V5(FZD9-10).tif
- elife-103996-fig1-data1-v1/Figure 1C/
- elife-103996-fig1-data1-v1/Figure 1C/Actin.tif
- elife-103996-fig1-data1-v1/Figure 1C/V5.tif
