# Supplementary material for: Wnt induces FZD5/8 endocytosis and degradation and the involvement of RSPO-ZNRF3/RNF43 and DVL
Source: eLife. 2025 Oct 10;14:RP103996. doi: 10.7554/eLife.103996 (PMC12513720; doi:10.7554/eLife.103996)
Supplement: Figure 1—figure supplement 1—source data 1. [file elife-103996-fig1-figsupp1-data1.zip]

Archive with 6 entries (6 files):
- elife-103996-fig1-figsupp1-data1-v1/U2OS Actin(FZD1 FZD4).tif
- elife-103996-fig1-figsupp1-data1-v1/U2OS Actin(FZD5).tif
- elife-103996-fig1-figsupp1-data1-v1/U2OS Actin(FZD7).tif
- elife-103996-fig1-figsupp1-data1-v1/U2OS V5(FZD1 FZD4).tif
- elife-103996-fig1-figsupp1-data1-v1/U2OS V5(FZD5).tif
- elife-103996-fig1-figsupp1-data1-v1/U2OS V5(FZD7).tif
