# Supplementary material for: Wnt induces FZD5/8 endocytosis and degradation and the involvement of RSPO-ZNRF3/RNF43 and DVL
Source: eLife. 2025 Oct 10;14:RP103996. doi: 10.7554/eLife.103996 (PMC12513720; doi:10.7554/eLife.103996)
Supplement: Figure 2—source data 1. [file elife-103996-fig2-data1.zip]

Archive with 24 entries (16 files):
- elife-103996-fig2-data1-v1/Figure 2A/
- elife-103996-fig2-data1-v1/Figure 2A/Actin.tif
- elife-103996-fig2-data1-v1/Figure 2A/V5.tif
- elife-103996-fig2-data1-v1/Figure 2B/
- elife-103996-fig2-data1-v1/Figure 2B/Figure 2B Actin.tif
- elife-103996-fig2-data1-v1/Figure 2B/Figure 2B V5.tif
- elife-103996-fig2-data1-v1/Figure 2C/
- elife-103996-fig2-data1-v1/Figure 2C/Figure 2C Actin.tif
- elife-103996-fig2-data1-v1/Figure 2C/Figure 2C V5.tif
- elife-103996-fig2-data1-v1/Figure 2H/
- elife-103996-fig2-data1-v1/Figure 2H/Figure 2H Actin.tif
- elife-103996-fig2-data1-v1/Figure 2H/Figure 2H V5.tif
- elife-103996-fig2-data1-v1/Figure 2I/
- elife-103996-fig2-data1-v1/Figure 2I/Figure 2I Actin.tif
- elife-103996-fig2-data1-v1/Figure 2I/Figure 2I V5.tif
- elife-103996-fig2-data1-v1/Figure 2J/
- elife-103996-fig2-data1-v1/Figure 2J/Figure 2J Actin.tif
- elife-103996-fig2-data1-v1/Figure 2J/Figure 2J V5.tif
- elife-103996-fig2-data1-v1/Figure 2K/
- elife-103996-fig2-data1-v1/Figure 2K/Figure 2K Actin.tif
- elife-103996-fig2-data1-v1/Figure 2K/Figure 2K V5.tif
- elife-103996-fig2-data1-v1/Figure 2L/
- elife-103996-fig2-data1-v1/Figure 2L/Figure 2L Actin.tif
- elife-103996-fig2-data1-v1/Figure 2L/Figure 2L V5.tif
