# Supplementary material for: Wnt induces FZD5/8 endocytosis and degradation and the involvement of RSPO-ZNRF3/RNF43 and DVL
Source: eLife. 2025 Oct 10;14:RP103996. doi: 10.7554/eLife.103996 (PMC12513720; doi:10.7554/eLife.103996)
Supplement: Figure 3—source data 1. [file elife-103996-fig3-data1.zip]

Archive with 11 entries (8 files):
- elife-103996-fig3-data1-v1/Figure 3A/
- elife-103996-fig3-data1-v1/Figure 3A/Figure 3A DVL1.tif
- elife-103996-fig3-data1-v1/Figure 3A/Figure 3A DVL2.tif
- elife-103996-fig3-data1-v1/Figure 3A/Figure 3A DVL3.tif
- elife-103996-fig3-data1-v1/Figure 3F/
- elife-103996-fig3-data1-v1/Figure 3F/Figure 3F Actin.tif
- elife-103996-fig3-data1-v1/Figure 3F/Figure 3F DVLTKO V5-FZD5 V5.tif
- elife-103996-fig3-data1-v1/Figure 3K/
- elife-103996-fig3-data1-v1/Figure 3K/Figure 3K Actin.tif
- elife-103996-fig3-data1-v1/Figure 3K/Figure 3K DVL2.tif
- elife-103996-fig3-data1-v1/Figure 3K/Figure 3K V5.tif
