# Supplementary material for: Wnt induces FZD5/8 endocytosis and degradation and the involvement of RSPO-ZNRF3/RNF43 and DVL
Source: eLife. 2025 Oct 10;14:RP103996. doi: 10.7554/eLife.103996 (PMC12513720; doi:10.7554/eLife.103996)
Supplement: Figure 5—source data 1. [file elife-103996-fig5-data1.zip]

Archive with 25 entries (20 files):
- elife-103996-fig5-data1-v1/Figure 5B/
- elife-103996-fig5-data1-v1/Figure 5B/Figure 5B Actin.tif
- elife-103996-fig5-data1-v1/Figure 5B/Figure 5B b-cat.tif
- elife-103996-fig5-data1-v1/Figure 5B/Figure 5B V5.tif
- elife-103996-fig5-data1-v1/Figure 5C/
- elife-103996-fig5-data1-v1/Figure 5C/Figure 5C Actin.tif
- elife-103996-fig5-data1-v1/Figure 5C/Figure 5C b-cat.tif
- elife-103996-fig5-data1-v1/Figure 5C/Figure 5C DVL1.tif
- elife-103996-fig5-data1-v1/Figure 5C/Figure 5C DVL2.tif
- elife-103996-fig5-data1-v1/Figure 5C/Figure 5C DVL3.tif
- elife-103996-fig5-data1-v1/Figure 5D/
- elife-103996-fig5-data1-v1/Figure 5D/Figure 5D Actin.tif
- elife-103996-fig5-data1-v1/Figure 5D/Figure 5D DVL1.tif
- elife-103996-fig5-data1-v1/Figure 5D/Figure 5D DVL2.tif
- elife-103996-fig5-data1-v1/Figure 5D/Figure 5D DVL3.tif
- elife-103996-fig5-data1-v1/Figure 5D/Figure 5D V5.tif
- elife-103996-fig5-data1-v1/Figure 5E/
- elife-103996-fig5-data1-v1/Figure 5E/Figure 5E Actin.tif
- elife-103996-fig5-data1-v1/Figure 5E/Figure 5E b-cat.tif
- elife-103996-fig5-data1-v1/Figure 5E/Figure 5E HA-1.tif
- elife-103996-fig5-data1-v1/Figure 5E/Figure 5E HA-2.tif
- elife-103996-fig5-data1-v1/Figure 5F/
- elife-103996-fig5-data1-v1/Figure 5F/Figure 5F Actin.tif
- elife-103996-fig5-data1-v1/Figure 5F/Figure 5F HA.tif
- elife-103996-fig5-data1-v1/Figure 5F/Figure 5F V5.tif
