# Supplementary material for: Wnt induces FZD5/8 endocytosis and degradation and the involvement of RSPO-ZNRF3/RNF43 and DVL
Source: eLife. 2025 Oct 10;14:RP103996. doi: 10.7554/eLife.103996 (PMC12513720; doi:10.7554/eLife.103996)
Supplement: Figure 6—source data 1. [file elife-103996-fig6-data1.zip]

Archive with 27 entries (21 files):
- elife-103996-fig6-data1-v1/Figure 6B/
- elife-103996-fig6-data1-v1/Figure 6B/Figure 6B Actin.tif
- elife-103996-fig6-data1-v1/Figure 6B/Figure 6B b-cat.tif
- elife-103996-fig6-data1-v1/Figure 6C/
- elife-103996-fig6-data1-v1/Figure 6C/Figure 6C Actin.tif
- elife-103996-fig6-data1-v1/Figure 6C/Figure 6C b-cat.tif
- elife-103996-fig6-data1-v1/Figure 6C/Figure 6C V5.tif
- elife-103996-fig6-data1-v1/Figure 6D/
- elife-103996-fig6-data1-v1/Figure 6D/Figure 6D Actin.tif
- elife-103996-fig6-data1-v1/Figure 6D/Figure 6D b-cat.tif
- elife-103996-fig6-data1-v1/Figure 6D/Figure 6D V5.tif
- elife-103996-fig6-data1-v1/Figure 6E F/
- elife-103996-fig6-data1-v1/Figure 6E F/Figure 6E Actin.tif
- elife-103996-fig6-data1-v1/Figure 6E F/Figure 6E HA.tif
- elife-103996-fig6-data1-v1/Figure 6E F/Figure 6E V5.tif
- elife-103996-fig6-data1-v1/Figure 6E F/Figure 6F Actin.tif
- elife-103996-fig6-data1-v1/Figure 6E F/Figure 6F b-cat.tif
- elife-103996-fig6-data1-v1/Figure 6H I/
- elife-103996-fig6-data1-v1/Figure 6H I/Figure 6H Actin.tif
- elife-103996-fig6-data1-v1/Figure 6H I/Figure 6H b-cat.tif
- elife-103996-fig6-data1-v1/Figure 6H I/Figure 6I Actin.tif
- elife-103996-fig6-data1-v1/Figure 6H I/Figure 6I b-cat.tif
- elife-103996-fig6-data1-v1/Figure 6J K/
- elife-103996-fig6-data1-v1/Figure 6J K/Figure 6J Actin.tif
- elife-103996-fig6-data1-v1/Figure 6J K/Figure 6J V5.tif
- elife-103996-fig6-data1-v1/Figure 6J K/Figure 6K Actin.tif
- elife-103996-fig6-data1-v1/Figure 6J K/Figure 6K b-cat.tif
