# Supplementary material for: Wnt induces FZD5/8 endocytosis and degradation and the involvement of RSPO-ZNRF3/RNF43 and DVL
Source: eLife. 2025 Oct 10;14:RP103996. doi: 10.7554/eLife.103996 (PMC12513720; doi:10.7554/eLife.103996)
Supplement: Figure 7—figure supplement 1—source data 1. [file elife-103996-fig7-figsupp1-data1.zip]

Archive with 8 entries (6 files):
- elife-103996-fig7-sigsupp1-data1-v1/Figure 7-figure supplement 1A/
- elife-103996-fig7-sigsupp1-data1-v1/Figure 7-figure supplement 1A/Figure 7-figure supplement 1A Actin.tif
- elife-103996-fig7-sigsupp1-data1-v1/Figure 7-figure supplement 1A/Figure 7-figure supplement 1A HA.tif
- elife-103996-fig7-sigsupp1-data1-v1/Figure 7-figure supplement 1A/Figure 7-figure supplement 1A StreptAvidin.tif
- elife-103996-fig7-sigsupp1-data1-v1/Figure 7-figure supplement 1A/Figure 7-figure supplement 1A V5.tif
- elife-103996-fig7-sigsupp1-data1-v1/Figure 7-figure supplement 1B/
- elife-103996-fig7-sigsupp1-data1-v1/Figure 7-figure supplement 1B/Figure 7-figure supplement 1B Input HA.tif
- elife-103996-fig7-sigsupp1-data1-v1/Figure 7-figure supplement 1B/Figure 7-figure supplement 1B IP HA.tif
